# Supplementary material for: Limitations of alignment-free tools in total RNA-seq quantification
Source: BMC Genomics. 2018 Jul 3;19:510. doi: 10.1186/s12864-018-4869-5 (PMC6042521; doi:10.1186/s12864-018-4869-5)
Supplement: Supplementary file 2 — Zip file containing several data tables in tab-separated format, as well as a readme file that explains the contents of each data file. (ZIP 5 kb) [file 12864_2018_4869_MOESM2_ESM.zip]

Archive with 13 entries (10 files):
- tables/
- tables/.Rhistory
- tables/ercc_roc.csv
- tables/table_s1.csv
- tables/table_s3.csv
- tables/table_s2.csv
- tables/table_s6.csv
- tables/table_s5.csv
- tables/table_s4.csv
- tables/readme.txt
- __MACOSX/
- __MACOSX/tables/
- __MACOSX/tables/._readme.txt
