# Supplementary material for: Limitations of alignment-free tools in total RNA-seq quantification
Source: BMC Genomics. 2018 Jul 3;19:510. doi: 10.1186/s12864-018-4869-5 (PMC6042521; doi:10.1186/s12864-018-4869-5)
Supplement: Supplementary file 2 — Zip file containing several data tables in tab-separated format, as well as a readme file that explains the contents of each data file. (ZIP 5 kb) [file 12864_2018_4869_MOESM2_ESM.zip › tables/ercc_roc.csv]

map_type	auc_ercc
HISAT2+featureCounts	0.647
TGIRT-map	0.657
Kallisto	0.706
Salmon	0.675
