# Supplementary material for: Limitations of alignment-free tools in total RNA-seq quantification
Source: BMC Genomics. 2018 Jul 3;19:510. doi: 10.1186/s12864-018-4869-5 (PMC6042521; doi:10.1186/s12864-018-4869-5)
Supplement: Supplementary file 2 — Zip file containing several data tables in tab-separated format, as well as a readme file that explains the contents of each data file. (ZIP 5 kb) [file 12864_2018_4869_MOESM2_ESM.zip › tables/table_s1.csv]

Sample name	Raw pairs	Trimmed pairs	Properly mapped fragments	Feature fragments
Sample-A-1_R1_001	61816443	60040832	112243960.0	48946197
Sample-A-2_R1_001	57705873	56352825	104093910.0	45123810
Sample-A-3_R1_001	66352848	65424257	118845666.0	50476123
Sample-B-1_R1_001	88465087	86634099	150510084.0	68179042
Sample-B-2_R1_001	51639975	50441061	90628412.0	41022561
Sample-B-3_R1_001	53477426	52525952	93349658.0	41332853
Sample-C-1_R1_001	62930236	62107726	111762430.0	50150030
Sample-C-2_R1_001	48579440	47935032	86109516.0	38426963
Sample-C-3_R1_001	78601534	76911674	141542698.0	61266785
Sample-D-1_R1_001	70129949	66564345	117545992.0	53216937
Sample-D-2_R1_001	59639575	58386998	107275762.0	48055110
Sample-D-3_R1_001	54719105	53004213	94611884.0	41945153
