# Supplementary material for: Limitations of alignment-free tools in total RNA-seq quantification
Source: BMC Genomics. 2018 Jul 3;19:510. doi: 10.1186/s12864-018-4869-5 (PMC6042521; doi:10.1186/s12864-018-4869-5)
Supplement: Supplementary file 2 — Zip file containing several data tables in tab-separated format, as well as a readme file that explains the contents of each data file. (ZIP 5 kb) [file 12864_2018_4869_MOESM2_ESM.zip › tables/table_s3.csv]

sample	Trimmed pairs	Features fragments
Sample-A-1_R1_001	60040832	38312667
Sample-A-2_R1_001	56352825	35780828
Sample-A-3_R1_001	65424257	38476749
Sample-B-1_R1_001	86634099	55280062
Sample-B-2_R1_001	50441061	32333009
Sample-B-3_R1_001	52525952	31219562
Sample-C-1_R1_001	62107726	40914993
Sample-C-2_R1_001	47935032	31141398
Sample-C-3_R1_001	76911674	45995060
Sample-D-1_R1_001	66564345	42845971
Sample-D-2_R1_001	58386998	36658581
Sample-D-3_R1_001	53004213	32207170
