# Supplementary material for: Limitations of alignment-free tools in total RNA-seq quantification
Source: BMC Genomics. 2018 Jul 3;19:510. doi: 10.1186/s12864-018-4869-5 (PMC6042521; doi:10.1186/s12864-018-4869-5)
Supplement: Supplementary file 2 — Zip file containing several data tables in tab-separated format, as well as a readme file that explains the contents of each data file. (ZIP 5 kb) [file 12864_2018_4869_MOESM2_ESM.zip › tables/table_s2.csv]

Sample name	Raw pairs	Trimmed pairs	tRNA/rRNA pairs	non tRNA/rRNA pairs	HISAT mapped pairs	HISAT uniquely mapped	BOWTIE2 mapped pairs	BOWTIE2 uniquely mapped
Sample-A-1	61816443	60040832	3349336.0	56691496	53188071.0	46930191	1153133.0	547410
Sample-A-2	57705873	56352825	3728278.0	52624547	48793823.0	42279542	973179.0	396327
Sample-A-3	66352848	65424257	4263555.0	61160702	55683325.0	48118225	1275303.0	520632
Sample-B-1	88465087	86634099	11846747.0	74787352	65606016.0	56318434	1952267.0	632511
Sample-B-2	51639975	50441061	6866146.0	43574915	39584741.0	34139774	948100.0	324145
Sample-B-3	53477426	52525952	5892244.0	46633708	41827348.0	35789619	1165887.0	422198
Sample-C-1	62930236	62107726	5084908.0	57022818	51589532.0	44881196	1173658.0	461833
Sample-C-2	48579440	47935032	4032223.0	43902809	39610073.0	34286741	844686.0	302594
Sample-C-3	78601534	76911674	5785464.0	71126210	65770718.0	57177944	1480066.0	638962
Sample-D-1	70129949	66564345	7900521.0	58663824	52267310.0	44887775	1368809.0	481932
Sample-D-2	59639575	58386998	6854006.0	51532992	47879355.0	41791257	1094425.0	445039
Sample-D-3	54719105	53004213	5529079.0	47475134	42689353.0	36487458	1066473.0	390982
