# Supplementary material for: Limitations of alignment-free tools in total RNA-seq quantification
Source: BMC Genomics. 2018 Jul 3;19:510. doi: 10.1186/s12864-018-4869-5 (PMC6042521; doi:10.1186/s12864-018-4869-5)
Supplement: Supplementary file 2 — Zip file containing several data tables in tab-separated format, as well as a readme file that explains the contents of each data file. (ZIP 5 kb) [file 12864_2018_4869_MOESM2_ESM.zip › tables/table_s6.csv]

RNA type	Salmon: Alignment-based	Salmon k-mer=11	Salmon k-mer=15	Salmon k-mer=21	Salmon k-mer=31
Antisense	= "0.398" & CHAR(13) & "(5417)"	= "0.514" & CHAR(13) & "(4855)"	= "0.501" & CHAR(13) & "(5072)"	= "0.423" & CHAR(13) & "(5309)"	= "0.442" & CHAR(13) & "(5261)"
ERCC	= "0.319" & CHAR(13) & "(92)"	= "0.325" & CHAR(13) & "(82)"	= "0.338" & CHAR(13) & "(90)"	= "0.345" & CHAR(13) & "(91)"	= "0.336" & CHAR(13) & "(88)"
miRNA	= "0.479" & CHAR(13) & "(749)"	= "0.579" & CHAR(13) & "(252)"	= "0.548" & CHAR(13) & "(443)"	= "0.532" & CHAR(13) & "(1297)"	= "0.552" & CHAR(13) & "(1108)"
Mt	= "0.143" & CHAR(13) & "(36)"	= "0.139" & CHAR(13) & "(36)"	= "0.127" & CHAR(13) & "(36)"	= "0.242" & CHAR(13) & "(36)"	= "0.235" & CHAR(13) & "(36)"
Other ncRNA	= "0.434" & CHAR(13) & "(22323)"	= "0.525" & CHAR(13) & "(18099)"	= "0.522" & CHAR(13) & "(20274)"	= "0.463" & CHAR(13) & "(22379)"	= "0.5" & CHAR(13) & "(21614)"
Other sncRNA	= "0.421" & CHAR(13) & "(3626)"	= "0.501" & CHAR(13) & "(1638)"	= "0.512" & CHAR(13) & "(2067)"	= "0.51" & CHAR(13) & "(3323)"	= "0.501" & CHAR(13) & "(3077)"
Protein coding	= "0.267" & CHAR(13) & "(19956)"	= "0.342" & CHAR(13) & "(19511)"	= "0.315" & CHAR(13) & "(19710)"	= "0.265" & CHAR(13) & "(19931)"	= "0.287" & CHAR(13) & "(19865)"
rRNA	= "0.263" & CHAR(13) & "(4)"	= "0.513" & CHAR(13) & "(4)"	= "0.286" & CHAR(13) & "(4)"	= "0.185" & CHAR(13) & "(4)"	= "0.186" & CHAR(13) & "(4)"
snoRNA	= "0.357" & CHAR(13) & "(892)"	= "0.313" & CHAR(13) & "(507)"	= "0.358" & CHAR(13) & "(587)"	= "0.42" & CHAR(13) & "(791)"	= "0.438" & CHAR(13) & "(742)"
tRNA	= "0.151" & CHAR(13) & "(57)"	= "0.376" & CHAR(13) & "(48)"	= "0.203" & CHAR(13) & "(51)"	= "0.272" & CHAR(13) & "(58)"	= "0.468" & CHAR(13) & "(48)"
vaultRNA	= "0.308" & CHAR(13) & "(7)"	= "0.0572" & CHAR(13) & "(5)"	= "0.296" & CHAR(13) & "(7)"	= "0.43" & CHAR(13) & "(9)"	= "0.405" & CHAR(13) & "(9)"
