# Supplementary material for: Limitations of alignment-free tools in total RNA-seq quantification
Source: BMC Genomics. 2018 Jul 3;19:510. doi: 10.1186/s12864-018-4869-5 (PMC6042521; doi:10.1186/s12864-018-4869-5)
Supplement: Supplementary file 2 — Zip file containing several data tables in tab-separated format, as well as a readme file that explains the contents of each data file. (ZIP 5 kb) [file 12864_2018_4869_MOESM2_ESM.zip › tables/table_s5.csv]

Differentially-expressed group	HISAT2+featureCounts	TGIRT-map	Kallisto	Salmon
0.5:1	0.832	0.78	0.7	0.717
0.67:1	1.05	1.06	0.883	0.869
1:1	0.811	0.79	0.588	0.614
4:1	1.21	1.11	0.949	0.977
