# Supplementary material for: Limitations of alignment-free tools in total RNA-seq quantification
Source: BMC Genomics. 2018 Jul 3;19:510. doi: 10.1186/s12864-018-4869-5 (PMC6042521; doi:10.1186/s12864-018-4869-5)
Supplement: Supplementary file 2 — Zip file containing several data tables in tab-separated format, as well as a readme file that explains the contents of each data file. (ZIP 5 kb) [file 12864_2018_4869_MOESM2_ESM.zip › tables/table_s4.csv]

Sample name	ISF	ISR	OSF	OSR	SF	SR	compatible fragment ratio	assigned fragments	compatible fragments
Sample-A-1_R1_001	135192130	2769251	48050	1656	5255920	880925	0.936	39387426	36849510
Sample-A-2_R1_001	128613979	2916638	39752	1419	4435446	757184	0.939	36836702	34576903
Sample-A-3_R1_001	132997822	3517792	36370	1721	6925498	957563	0.911	40113945	36557097
Sample-B-1_R1_001	161808316	3379648	125373	2039	10577103	965321	0.917	56612188	51931814
Sample-B-2_R1_001	97066345	2033408	79112	1357	4401193	527229	0.934	33141970	30959330
Sample-B-3_R1_001	92655829	2452263	81163	1707	5684928	738452	0.907	32468907	29445309
Sample-C-1_R1_001	137671669	2603422	60410	1456	7257127	732681	0.929	41912545	38920392
Sample-C-2_R1_001	103910232	1996662	48116	1211	5208927	584706	0.930	31931500	29699031
Sample-C-3_R1_001	154143152	3933460	71004	2169	6950116	1122419	0.919	47851359	43988762
Sample-D-1_R1_001	131517442	2630648	89382	1572	7588777	741084	0.924	43891652	40562547
Sample-D-2_R1_001	116125093	2543618	93007	1370	3908149	666267	0.943	37627404	35469220
Sample-D-3_R1_001	99740620	2424624	68128	1600	5660932	683803	0.914	33368791	30507620
