# Supplementary material for: Limitations of alignment-free tools in total RNA-seq quantification
Source: BMC Genomics. 2018 Jul 3;19:510. doi: 10.1186/s12864-018-4869-5 (PMC6042521; doi:10.1186/s12864-018-4869-5)
Supplement: Supplementary file 2 — Zip file containing several data tables in tab-separated format, as well as a readme file that explains the contents of each data file. (ZIP 5 kb) [file 12864_2018_4869_MOESM2_ESM.zip › tables/readme.txt]

Table S1: Mapping statistics for HISAT2+featureCounts. Sample name indicates the library identifier, where A–D represent the RNA samples and the 1–3 represent replicate identifiers. Raw pairs indicate numbers of downloaded paired-end sequenc- ing reads. Trimmed pairs indicate numbers of read pairs survived from adapter and quality trimmings. Properly mapped fragments indicate numbers of read fragments assigned with alignment flags of 83, 163, 99 or 147 by HISAT2 [9]. Feature fragments indicate numbers of fragments that were assigned to features by featureCounts [3].

Table S2: Mapping statistics for TGIRT-map. Sample name indicates the library identifier, where A–D represent the RNA samples and the 1–3 represent replicate identifiers. Raw pairs indicate numbers of downloaded paired-end sequencing reads. Trimmed pairs indicate numbers of read pairs survived from adapter and quality trimmings. tRNA/rRNA pairs indicate numbers of read pairs that were filtered by initial mapping to tRNA/rRNA reference. Non tRNA/rRNA pairs indicate numbers of read pairs that were unmapped in the initial tRNA/rRNA filter. HISAT2 mapped pairs indicate numbers of read pairs that aligned to human genome by HISAT2 [9]. HISAT2 uniquely mapped indicates number of read pairs that are uniquely mapped by HISAT2 (with alignment tag NH:1). BOWTIE2 mapped pairs indicate numbers of read pairs that aligned to human genome by BOWTIE2 [20]. BOWTIE2 uniquely mapped indicates numbers of read pairs that are uniquely mapped by HISAT2 (with alignment tag MAPQ = 255).

Table S3: Mapping statistics for Kallisto pipeline. Sample name indicates the library identifier, where A–D represent the RNA samples and the 1–3 represent replicate identifiers. Trimmed pairs indicate numbers of read pairs surviving from adapter and quality trimmings. Feature fragments indicate the numbers of fragments that were assigned to features (taken from output log of Kallisto [5]).

Table S4: Mapping statistics from Salmon pipeline. Sample name indicates the library identifier, where A–D represent the RNA samples and the 1–3 represent replicate identifiers. ISF, ISR, OSF, OSR, SF, SR are as defined in the documentation of Salmon [6]. Briefly, I and O (inner and outer) indicate alignment orientation for a read pair; S indicates they are stranded; F and R (forward and reverse) indicate the direction of an alignment. Compatible fragment ratio indicates proportion of fragments that match the expected pair orientation (ISF). Assigned fragments indicate the numbers of fragments that were assigned to features. Compatible fragments indicate numbers of fragments that matched the expected pair orientation.

Table S5: RMSE values in ERCC fold-changes between samples A and B. Differentially-expressed group indicates the expected fold-change groups of the ERCC transcripts (as described by the vendor, ThermoFisher). The other columns indicate the tested pipelines.

Table S6: RMSE values in differential expression measurements for Salmon using different k-mer sizes. Numbers indicate RMSE values in differential expression mea- surements. Numbers of detected genes are shown in parentheses. See Table 1 for detailed annotations of RNA type.
